# Supplementary material for: Early Effectiveness of Four SARS-CoV-2 Vaccines in Preventing COVID-19 among Adults Aged ≥60 Years in Vojvodina, Serbia
Source: Vaccines (Basel). 2022 Mar 3;10(3):389. doi: 10.3390/vaccines10030389 (PMC8954033; doi:10.3390/vaccines10030389)
Supplement: Supplementary file 1 [file vaccines-10-00389-s001.zip]

Archive with 1 entries (1 files):
- vaccines-1576294-supplementary.pdf
